# Supplementary material for: An autonomous snapper featuring adaptive actuation and embodied intelligence
Source: Sci Adv. 2025 Apr 4;11(14):eadu4268. doi: 10.1126/sciadv.adu4268 (PMC11970476; doi:10.1126/sciadv.adu4268)
Supplement: Supplementary file 2 — Movies S1 to S5 [file sciadv.adu4268_movies_s1_to_s5.zip]

Archive with 5 entries (5 files):
- adu4268_movie_s5.avi
- adu4268_movie_s4.avi
- adu4268_movie_s3.avi
- adu4268_movie_s2.avi
- adu4268_movie_s1.avi
